# Supplementary material for: Nanoparticle-based modulation of CD4+ T cell effector and helper functions enhances adoptive immunotherapy
Source: Nat Commun. 2022 Oct 14;13:6086. doi: 10.1038/s41467-022-33597-y (PMC9568616; doi:10.1038/s41467-022-33597-y)
Supplement: Supplementary file 3 — Source Data [file 41467_2022_33597_MOESM3_ESM.xlsx]

## Sheet: Figure 1
Fig. 1b
Molecules/bead
S1/2		S1
I-AbOVA	αCD28	I-AbOVA
96.9	79.2	204
103	186	222
36.1	117	217
107	170	228
176	243	161
135	225	193
130	231	208
139	193	189
Fig. 1c
Fold Proliferation
αCD3 αCD28	S1/2 (ng/mL)							I-Ab CLIP αCD28	No _x000D_Stim.
	80	40	20	10	5	2.5	1.25
7.4	6	6.7	2.55	2.5	2.2	1.5	1.3	0.85	0
7.7	7.6	3.9	4.1	2.5	2	1.6	1.3	0.5	0.3
12.1	11.5	4.9	3.8	2.5	1.6	1.1	0.8	0.975	0.55
9.8	10.5	2.7	1.8	1.85	1.75	1.6	1	0.46875	0.4
Fig. 1d
Fold Proliferation
αCD3 αCD28	S1/2	S1+S2 (Ratio S2:S1)								No Stim.
		8:1	4:1	2:1	1:1	1:2	1:4	1:8	0:1
14.6	6	15.6	7.5	8.25	7	4.25	3.38	2.25	2.73	0.55
14.1	7.6	14.4	15.3	12	8.4	14.6	6.35	2.5	2.4	0
5.75	12.8125	6.05	4.7	9.6	6.6	3.6	3.1	2.5	0.6	0
10.3	11.5	8.2	9.3	6.5	5.8	5	2.88	2.91	0.3	0.3
Fig. 1f
Transcription Factor Positive (%)
	Naïve OT-II				No cytokines				IL-2				TF				Th1 mix
T-bet	0.17	0.016	0.024	4.7	22.4	33.9	2.91		25	24	33.3		97.9	97.2	94.3	90.2	97.9	96.7	96.7	92.8
Gata3	0.052	0.019	0.015	2.15	0.63	0.34	0.09		0.23	0.36	0.1		5.6	4.1	2.4	0.9	1.33	1.21	1.29	0.24
Foxp3	2.06	0.016	0.003	0.004	3.22	1.6	2.43		0.33	0.2	3.01		2.2	0.7	1.1	6.4	1.28	1.09	1	1.06
RORγt	1.66	5.52	0.43	0.22	1.05	1.66	0.67		3.74	4.74	0.02		11.7	2.4	0.6	0.1	1.66	0.72	0.73	0.51
Fig. 1g
Cytokine Positive (%)
	Naïve OT-II				No cytokines				IL-2				TF				Th1 mix
IFN-γ	0.3	0.42	0.2	0.78	2.77	9.713	0.923	17.5	7.78	14.8	4.33	8.86	15.7	15.6	10.7	25.33	66	65	35.65	46.18
TNF-α	6.37	7.73	17.11	18.92	41.8	61.83	10.313	46.1	87.1	89.2	33.76	44.5	83.8	79.8	41.85	78.82	84.9	80.6	53.3	76.23
IL-2	1.03	1.04	2.12	0.29	23.73	35.44	37.46	25.682	5.54	16.71	2.35	10.97	14.1	13.5	1.71	11.87	2.56	2.32	2.06	3.13
Fig. 1h
Cytokine Positive (%)
	Naïve OT-II						Spleen APCs						BMDCs						αCD3/αCD28						S1+S2 aAPCs						S1/2 aAPCs
IFN-γ	0.3	0.42	0.2	0.78	0.37	0.71	62.15	73.12	51	77	71	86.07	46.8	48.9	51.7	11.7	14		68	53.82	55.91	50.7	93.8	95	66	65	46.18	40.4	74.34	63.4	30.3	31.2	20.3	40.5
TNF-α	6.37	7.73	17.11	18.92	0.17	15.3	53.342	70.23	66	89.1	83.1	88.93	89.8	89.2	88.8	87.2	86.7		74.5	73.54	74.16	47.7	95.2	96.5	84.9	80.6	76.23	74	85.17	87.17	62.6	60.8	41.2	42
IL-2	1.03	1.04	2.12	0.286	0.3	3.09	10.874	18.169	17.6	38.6	20.7	38.33	82	82.3	80.4	87.5	87.2		33.97	29.32	23.03	7.72	44.4	50.8	2.56	2.32	3.13	6.62	7.7	2.65	1.2	1.1	1	0.5

## Sheet: Figure 2
Fig. 2b
Fold Enrichment
S1/2	S1
0.67	64.8387
0.54	45.25
0.38	19.5833
0.675	15.9155
Fig. 2d
Particle Positive (%)
ng I-A(b) OVA	S1 Cog.				S1 Non-Cog.				S1/2 Cog.				S1/2 Non-Cog.
120	73.1	86.2	79.6	85.8	18.4	33.7	20.5	12	80.9	92.8	85.1		89.7	86.7	84
60	76.7	84.1	84	82.3	18.3	25.8	15.2	9.18	86.2	91.9	84.7		76.1	87.7	81.7
30	65.4	79	81.8	82	15.6	18.9	12.3	6.32	84.7	91.3	81.9		79.9	82.6	77.9
15	60.1	78.1	71.5	63.8	8.09	16.2	9.89	4.3	76.4	86.3	75.4		70.4	79.3	68
7.5	53.2	61.7	40.4	26.2	5.74	9.45	5.74	1.78	67.3	71.7	66.4		68.4	77.3	71.1
0	0.45	0.39	0.39	0.26	0.23	0.42	0.4	0.24	0.45	0.39	0.45		0.23	0.42	0.23
Fig. 2f.1			Fig. 2f.2
Fold Proliferation			Fold Proliferation
No Stim.	S1+S2		No Stim.	S1+S2
0.65065	20.205		0.0465	46.548
1.848	39.004		0	63.63
0.312	10.359		0	45.24
2.663	18.738
0.348	19.904
0.258	38.979
Fig. 2h
Number IAb OVA+ CD4+ T cells (x10^3)
S1/2	S1+S2
7.47152	10.1358
3.88526	14.1122
1.35147	8.02747
	9.996

## Sheet: Figure 3
Fig. 3b
Granzyme B Positive (%)
Naive OT-II	No cytokines	TF	Th1 mix
0.0032	9.79	13.7	53
0.00288	7.6	13.4	52.2
0.022	0.15	20.91	50.6
Fig. 3c
Granzyme B Positive (%)
Naive OT-II	No Stim.	Spleen APCs	BM- DCs	αCD3 αCD28	S1/2 OVA	S1+S2 OVA
0.0032	0	7.75	1.89	39.4	27.3	50.3
0.00288	0	17.8	2.91	18.6	27.3	48.4
0.022	1.24	1.47	2.51	23.9	32.35	57.2
0.00165	6.52333	0.9	1.02333	21.1	36.2	57.1
0.091	9.195	0.91	14.9333	18.2		54.2
	0.00288	13.3	1.42667	12.9		67.1667
Fig. 3d
Specific Lysis (%)
E:T Ratio	Th1 OT-II			TF OT-II			Naive OT-II
30	57.91	63.55	58.09	10.56	16.5	39.01	0	0	0
10	31.45	34.64	26.49	0.92	8.21	23.54	0	0	0
1	7.79	15.35	14.69	0.28	0	4.68	0	0	0.47
0.1	2.82	7.3	6.23	0	0	3.6	0	0	0
0.01	2.25	0.77	0.05	0	0.06	0	0	0	0
Fig. 3e
Specific Lysis (%)
E:T Ratio	Th1 OT-II				Th1 OT-II + iso				Th1 OT-II + αMHC II				Th1 OT-II + Z-AAD- CMK
30	42.53	49.28	50.24	51.8	37.76	33.58	37.92		16.31	15.64	15.09		3.41	12.74	3.18
10	24.48	21.15	17.67	21.01	22.03	20.98	31.77		2.74	5.96	9.93		1.94	8.9	0
1	2.54	0	5.35	8.43	3.01	6.26	0		0	0.06	4.89		0.65	5.57	0
0.1	0.83	3.55	0.02	-0.33	0	6.38	0		0	0	5.11		0.18	3.75	0.38
0.01	0	0	1.5	0	0	3.16	0		0	0	3.56		1.12	2.15	0
Fig. 3f
MHC II positive (%)
E:T Ratio	Th1 OT-II			Th1 OT-II+αMHC II			Th1 OT-II+αIFNγR
30	96.8	95.2	97.1	45.1	46	53.5	95.2	94.7	95.8
10	98.2	98.3	98.8	53.9	49.8	48.4	94.5	94.3	94
1	91.3	87.6	95.2	5.07	4.4	0	31.9	22.8	35.2
0.1	25.5	14.7	5.39	0	0.026	0.066	2.17	0	0
0.01	0.13	1.61	0.14	0.063	0.051	0	0	0	0.1
0	0.13	0.073	0.065	0	0	0.041	0	0	0
Fig. 3i
Specific Lysis (%)
	10^6 Naive OT-II MHC II- Target				10^6 Th1 OT-II MHC II- Target				10^6 Naive OT-II MHC II+ Target				10^6 Th1 OT-II MHC II+ Target
Spleen	16.9465	-0.48002	1.31332	2.16407	2.86261	-4.84353	-9.3453	-6.95369	25.7478	26.615	17.3402	24.9921	36.7652	53.3688	37.3944	36.8639
Lymph Nodes	27.0978	21.2066	17.9642	24.1725	-14.2726	23.4613	13.8288	1.31332	2.77186	27.2175	28.8235	25.7545	33.0798	46.4076	40.8171	53.3596

## Sheet: Figure 4
Fig. 4b
CD127 Positive (%)
OT-I stim.	OT-I + naive OT-II	OT-I + Th1 OT-II
15.6	14	63.1
14.8	31	65.8
12	22.1	63
19.5	20.2	52.7
10.6		63
21.6		36.3
12.4		44.2
Fig. 4d
Cytokine Positive (%)
	Naive OT-I			OT-I stim.			OT-I+naive OT-II			OT-I+Th1 OT-II
IFN-γ	0.12	0.82	2.34	15.72	11.84	13.76	19.72	17.15	17.54	55.9	53.16	55.72
IL-2	0.058	3.38	2.57	93.77	94.28	93.63	91.46	92.87	92.77	82.33	76.9	78.89
TNF-α	1.28	1.779	9.04	82.22	82.18	84.18	81.76	85.67	85.87	79.4	82.1	80.3
GzmB	0.56	0.35	0.11	19.9	19.3	17.6	19.3	24.7	22.4	91.9	88.1	87.2
Fig. 4e
Specific Lysis (%)
E:T Ratio	OT-I stim.				Naive OT-I				OT-I+naive OT-II				OT-I+Th1 OT-II
30	53.9365	62.8602	54.7905	30.2945	13.4241	13.1038	18.143	19.7439	43.9018	66.0085	23.1412		97.4967	99.3063	93.4733
10	27.5153	26.8943	31.6253	11.4453	10.7553	14.8118	11.3127	10.6724	22.071	26.6275	10.7143		95.778	92.3799	83.6048
1	3.65626	0.747065	5.04404	0	4.4569	4.35015	4.37567	3.94877	6.16493	2.24119	0		42.7809	33.2444	30.2423
0.1	1.0008	0	0.987457	0	2.53536	1.36109	0	2.13447	4.08327	0	0		6.0048	1.65422	1.7335
0.01	0.520416	0	0.573793	0	1.46784	2.32186	0.853789	0	3.92314	0.426895	0		0.947425	0.90715	0
Fig. 4g
Tumor Area (mm^2)
Day	2x10^6 Naive OT-I						2x10^6 OT-I stim.						2x10^6 OT-I+Th1 OT-II
0	0	0	0	0	0	0	0	0	0	0	0	0	0	0	0	0	0	0
3	0	0	0	0	0	0	0	0	0	0	0	0	0	0	0	0	0	0
5	0	0	4	0	0	0	8	0	6	6	0	2	3	0	6	12	9	9
7	36	6	15	20	25	20	24	8	12	6	15	15	16	15	20	20	12	16
10	54	20	25	48	30	25	36	54	18	25	35	16	20	10	25	15	24	12
12	88	70	56	88	48	80	45.5	70	28	16	48	24	24	16	20	16	30	12
14	117	96	72	165	100	120	64	63	30	35	63	24	40	20	30	24	40	13.5
17	192	221	168	234	143	192	120	168	80	80	130	54	35	24	36	25	42	16
19	280	252	180	234	208	252	143	195	130	96	154	80	48	28	49	24	56	20
Fig. 4h
Survival
Mouse ID	Day	2x10^6 Naïve OT-I	2x10^6 OT-I stim.	2x10^6 OT-I+Th1 OT-II
N.1	19	1
N.2	17	1
N.3	21	1
N.4	17	1
N.5	19	1
N.6	19	1
I.1	23		1
I.2	21		1
I.3	21		1
I.4	23		1
I.5	23		1
I.6	21		1
I/II.1	26			1
I/II.2	26			1
I/II.3	26			1
I/II.4	31			1
I/II.5	23			1
I/II.6	28			1

## Sheet: Figure 5
Fig. 5b
CD8 bound to CD4 (%)
OT-I + Naive OT-II	OT-I + Th1 OT-II
9.84456	53.6232
10.2273	50
18.0645	40.625
13.986	56.8627
19.4175	51.7241
4.10959	39.6226
10.6383	59.375
1.85185	58.9286
Fig. 5c
Transmigration Index
OT-I stim.	OT-I + naive OT-II	OT-I + Th1 OT-II
0.941128	0.826756	3.20619
1.05887	0.487156	3.62797
1	0.75559	2.41701
1	0.918746	2.92641
Fig. 5d
Cytokine Positive (%)
	OT-I stim.					OT-I+Th1 OT-II (mix.)					OT-I+Th1 OT-II (sep.)
IFN-γ	15.72	11.84	13.76	26.5	25.4	41	61.4	37.7	62.3	43.1	47.03	39.02	39.97
IL-2	93.77	94.28	93.63	93.9	96	52	57.9	82.3	74.3	81.2	73.44	65.43	72.19
TNF-α	82.22	82.18	84.18	82.1	73.6	81	93.3	94.9	93.5	94.6	90.27	87.86	88.88
GzmB	19.9	19.3	17.6	21.6	10.6	88.4	94.2	82.1	92.9	70.3	74.6	71.4	80.6
Fig. 5e
Mean Integrated Density
	Unstim				Restim
TIMP-1	6997	7770	6971	7796	4966	5976	7641	6792
CCL11	8863	7864	8924	7803	5033	7056	7472	9227
IL-1ra	8166	6369	6914	7621	5075	7836	8349	7774
CXCL11	7541	7150	6736	7955	5676	7147	6756	6063
IL-17	5926	6983	5948	6961	5765	5845	6582	5034
IL-1α	6394	8275	7182	7487	5863	6305	6999	6036
CCL17	5620	7218	7240	5598	5902	7778	6293	5286
IL-7	8364	8444	8380	8428	6025	6240	8450	8116
CXCL2	7721	6499	6801	7419	6059	6337	6836	6095
IL-6	8370	7260	8012	7618	6147	7150	8009	7243
CCL2	6187	8303	5728	8762	6352	6930	6255	6726
CXCL1	7870	7574	7100	8344	6426	6980	8529	10190
IL-2	7478	6509	6762	7225	6464	5497	7384	8381
IL-12p70	7372	6535	7177	6730	6489	7084	8016	9743
IL-27	7782	8506	9249	7039	6559	8508	8972	10073
IL-5	7012	7839	6891	7960	6642	7247	10675	8904
CXCL9	7928	9602	8775	8755	6711	6125	9652	7803
C5/C5a	6982	9992	8740	8234	6951	6867	7806	7628
G-CSF	8110	6568	7966	6712	7067	6134	6960	7451
CCL12	8004	6847	7544	7307	7387	6155	8223	6566
IL-4	7523	8059	8488	7094	7487	7315	11700	9559
CXCL13	8004	6693	7686	7011	7531	5842	6414	7036
TREM-1	8022	7145	7151	8016	8400	7250	7109	7429
IL-16	9759	8211	8857	9113	8667	12576	6343	9480
CXCL12	7653	10123	8807	8969	8776	5329	9272	7313
IL-23	7192	6634	6751	7075	8954	8061	6203	5819
IL-1β	6577	7246	6817	7006	9008	6041	5691	7580
CXCL10	9910	9650	11002	8558	9989	8266	9885	8357
M-CSF	7463	7669	8179	6953	10558	7378	7932	6507
IL-13	9386	8167	10145	7408	17000	16497	8608	11066
CCL1	7942	8268	8229	7981	28449	26131	9661	8354
IFN-γ	15702	14694	15622	14774	42931	44064	44952	48830
GM-CSF	8132	6876	7226	7782	54717	52180	22076	21358
sICAM-1	36962	34345	34264	37043	58364	63448	34765	39967
IL-3	7695	9860	9179	8376	82805	81283	22561	19444
CCL4	8058	9956	8079	9935	147240	162370	115653	125419
IL-10	29718	30815	30530	30003	159025	138312	191040	178318
CCL5	8494	10944	9273	10165	174465	184165	139066	127061
TNF-α	16895	13340	15319	14916	183940	174999	56743	58123
CCL3	11015	13743	14209	10549	195141	196022	135803	168013
Fig. 5f
CD127 Positive (%)
OT-I _x000D_stim	OT-I+Th1 OT-II	OT-I+Th1 OT-II+ αIL-10	OT-I+ Th1 OT-II+ αTNFα
15.6	63.1	45.2	61.2
14.8	65.8	36.6	61.9
12	44.2	37.2	49.9
19.5	44.2	29.1	46
		31.1
Fig. 5g
CD127 Positive (%)
OT-I _x000D_stim	OT-I+ IL-10	OT-I+ TNFα
24	28.8	21.9
10.1	37.9	27.8
10.7	63.1	19.9
22.1	28	23.8
21.7	30.2	27.1
25.5	36.2
21.3	29.7
Fig. 5i
Memory Positive (%)
	KbSIY - Th1 OT-II			KbSIY + Th1 OT-II			KbOVA - Th1 OT-II			KbOVA + Th1 OT-II			KbTrp2 - Th1 OT-II			KbTrp2 + Th1 OT-II			Dbgp100 - Th1 OT-II			Dbgp100 + Th1 OT-II
Naive (CD44- CD62L+)	5.21	0.43	0.43	0.91	0	0.24	7.21	7.43	2.53	6.64	5.88	6.85	2.46	3.64	0.84	2.47	8.7	1.08	0.59	0	3.82	1.64	0	0.23
Central Memory (CD44+ CD62L+)	14.2	10.8	19.1	49.9	38.3	59.1	17.6	35.6	34	32.7	76.5	53.4	13	23.6	14.3	39	43.5	34.4	11.7	0	22.1	53.9	43.5	63.5
Effector Memory (CD44+ CD62L-)	74.5	83.7	79.3	48.1	61.7	40.4	71.8	55.2	61.4	54.3	17.6	37	82.4	70.9	84.5	56.4	47.8	63.4	87.5	100	74	43.2	54.3	36.3
Fig. 5j
Cytokine Positive (%)
	KbSIY -Th1 OT-II			KbSIY +Th1 OT-II			KbOVA -Th1 OT-II			KbOVA+Th1 OT-II			KbTrp2-Th1 OT-II			KbTrp2+Th1 OT-II			Dbgp100-Th1 OT-II			Dbgp100+Th1 OT-II
IFN-γ- TNF-α-	5.56	22.5	8.38	1.2	5.9	4.2	15.8	17.6	16.7	7.41	5.56	11.4	14.3	5.3	0	5.26	0	4.48	11.8	33.3	7.5	9.09	2.63	0.27
IFN-γ- TNF-α+	64.4	55.9	78.6	18.1	36	12.6	44.7	52.9	76.7	11.1	16.7	22.7	28.6	26.3	55.2	10.5	8.62	11.9	47.1	50	66.2	27.3	26.3	11.5
IFN-γ+ TNF-α-	0	1.44	0	1.2	3.6	0.5	2.63	0	0	3.7	5.56	0	0	0	0	0	1.72	0	5.88	0	0	0	5.26	0
IFN-γ+ TNF-α+	30.1	20.2	13	79.5	54.5	82.7	36.8	29.4	6.67	77.8	72.2	65.9	57.1	68.4	44.8	84.2	89.7	83.6	35.3	16.7	26.2	63.6	65.8	88.3

## Sheet: Figure 6
Fig. 6b
CD69 Positve (%)
		αCD3 H57+				aCD3 H57-				DR1 + HA H57+				DR1 + HA H57-				DR1 - HA H57+				DR1 - HA H57-				No Stim H57+				No Stim H57-
αCD3 αCD28 (1:1)		77.6	77.6	89.6	80.7	72.1	71.6	81.8	80
DR1 ( ng/mL)	50									90.2	92.7	88.6	91.2	40	25.9	43.7	57.1	67	20.9	51.1	56.4	34.6	19.1	42.5	53.1
	25									84.3	88.5	88.4	92.4	35.7	20.7	40.8	56.5	55.5	16.9	45	51.4	32.6	15.9	41.3	51.8
	10									55	69.6	77.8	78.3	35.3	17.4	38.5	53.2	48	14.5	41.2	48.2	33.9	12.7	37.3	49.1
	5									38.9	45	65.4	67	27.3	14.2	35.6	52.3	40.1	13.8	38.3	40.9	31.9	11.8	33.4	41.3
No stim.																										33.9	11.5	37.7	47.6	30.6	10.2	32.4	50.4
Fig. 6d
HA Tetramer Positive (%)
Day	IL-2			IL-2, 4, 6, 1β, IFN-γ			IL-2,12			IL-2, 7, 15
0	0.00064	0.00064	0.019	0.0001	0.00064	0.00064	0.0001	0.00064	0.019	1e-05	0.00064	0.019
7	0.157	0.375	2.52	1.29	0.223	0.05	0.119	0.1	1.38	0.07	0.08	0.31
14	6.79	9.233	5.55	8.244	6.87	8.9	0.26	2.72	0.84	1.17	0.01	0.09
21	26.91	10.29	8.52	19.39	29.31	10.069	0.022	0.098	0.2	0.48	0.12	0.42
Fig. 6e
Fold Expansion
Day	IL-2			IL-2, 4, 6, 1β, IFN-γ			IL-2,12			IL-2, 7, 15
0	1	1	1	1	1	1	1	1	1	1	1	1
7	29.6342	20.7543	37.1792	181.814	23.7219	5.4918	13.9913	12.7333	41.1579	10.0019	12.675	13.5965
14	22608	2893.95	2790.86	4275.85	5255.79	3416.16	46.5994	655.248	52.4017	513.373	2.99147	14.8026
21	89039.9	18446.4	4639.62	10224.5	115853	9018.02	1.15971	11.2139	12.3531	238.697	87.9492	79.0119
Fig. 6f
Memory Positive (%)
	Naive (CD45RA+ CD62L+)			Central Memory (CD45RA- CD62L+)			Effector Memory (CD45RA- CD62L-)
IL-2	0.0793333	0.487667	0.235	18.1333	15.1333	17.1	81.6667	83.3333	82.55
IL-2,4,6, 1β,IFN-γ	0.188	0.745	0.475	13.58	10.095	13.35	85.9	87.6	86.05
IL-2,12	2.65	14.6	16.75	38.5	26.16	45.35	57.4	51.75	37.9
IL-2,7,15	0.81	4.48	8.58	18.6	16.6	21.55	75.5	66.1	67.95
Fig. 6g
Cytokine Positive (%)
	IL-2			IL-2,4,6,1β,IFN-γ			IL-2,12			IL-2,7,15
IFN-γ	41.6167	54.3967	25.385	27.605	36.63	31.55	24.11	9.2	19	35.085	20.04	17.595
TNF-α	44.0533	41.655	53.85	47.47	55.205	61.465	27.875	4.125	6.94	30.635	21.13	28.415
IL-2	13.895	11.43	7.02	5.315	19.975	5.495	8.105	2.805	4.35	22.4	13.27	4.39

## Sheet: Figure S1
Fig. S1a
Number Percent
Diameter (nm)	MHC II aAPC
0.3	0	0
0.3489	0	0
0.4057	0	0
0.4718	0	0
0.5487	0	0
0.6381	0	0
0.742	0	0
0.8629	0	0
1.003	0	0
1.167	0	0
1.357	0	0
1.578	0	0
1.835	0	0
2.134	0	0
2.482	0	0
2.886	0	0
3.357	0	0
3.903	0	0
4.539	0	0
5.279	0	0
6.139	0	0
7.139	0	0
8.302	0	0
9.655	0	0
11.23	0	0
13.06	0	0
15.18	0	0
17.66	0	0
20.53	0	0
23.88	0	0
27.77	0	0
32.3	0	0
37.56	0	0
43.68	0	0
50.79	0	0
59.07	0	0
68.69	0	0
79.88	0	0
92.89	0	0
108	0	0
125.6	0	0
146.1	1.153	0
169.9	5.949	2.074
197.6	14.46	7.979
229.8	22.65	14.96
267.2	24.26	19.73
310.7	17.56	20.41
361.3	8.988	17.04
420.2	3.578	11.22
488.7	1.113	5.289
568.3	0.2579	1.297
660.9	0.03125	0
768.5	0	0
893.8	0	0
1039	0	0
1209	0	0
1406	0	0
1635	0	0
1901	0	0
2211	0	0
2571	0	0
2990	0	0
3477	0	0
4043	0	0
4702	0	0
5468	0	0
6358	0	0
7394	0	0
8599	0	0
10000	0	0
Fig. S1d
Cells Divided (%)
αCD3 aCD28	S1/2 (ng/mL)							I-AbCLIP aCD28	No Stim.
	80	40	20	10	5	2.5	1.25
94.2	68.9	51.5	54.2	58.3	51.6	29.6	12.4	5.36	1.88
77.7	73.9	72.4	71.2	71.4	68.8	65	39.3	2.96	3.46
60.9	61.1	64	56.5	58.4	59.9	56.6	33.8	2.82	2.22
52.3	57.4	51.5	54.2	58.3	51.6	29.6	12.4	4.4	2.36
Fig. S1f
Cells Divided (%)
αCD3 aCD28	S1/2	S1+S2 (Ratio S2:S1)								No Stim.
		8:1	4:1	2:1	1:1	1:2	1:4	1:8	0:1
60.9	51.8	84.9	83.6	83.2	81.6	78.3	79.1	79.8	80.2	8.44
52.3	50.3	87	87.6	86.4	86.2	86.9	84.5	79.5	78	15.8
88.4	61.1	53	57.1	53.9	48.7	49.4	46.2	44.7	51.8	5.85
Fig. S1h
Fold Proliferation
No Stim.	Spleen APCs	BM- DCs	αCD3 αCD28	S1/2 OVA	S1+S2 OVA	S1/2 CLIP
0	9.0625	6.5	7.44	6	15.6	0.85
0.3	11.56	5	7.65	7.6	14.4	0.5
0.55	10.625	6.6	12.1	11.5	8.2	0.975
0.4	12.8125	10.4	9.8	10.5	7.5	0.46875
0.55	7.44	10.15	14.6	6	15.3
0	10.93	14.1	14.1	7.6	9.3
0.15	10.78	15.4	8.1	12.2	8.5
Fig. S1i
I-Ab molecules/bead
S1	S1/2	S1/I 1:1	S1/I 1:3	S1/B 1:1	S1/B 1:3
173	147	149	98.7	134	118
177	135	154	105	141	125
186	140	164	104	154	132
186	142	160	113	174	140
Fig. S1j
Cells Divided (%)
S1	S1/2	S1/I 1:1	S1/I 1:3	S1/B 1:1	S1/B 1:3	S1/2 micro.	No Stim.
62.5	65.1	45.3	51.3	48.2	52.2	80	1.7
65	64.5	47.1	50.5	49.1	51.8	81.2	1.12
59.9	64	45.9	48.8	47.6	50.8	76.6	1.67
60.6	77.3	66.7	66.4	70.9	68.7	85.7	0.81
68	77.7	68.5	69	73.2	69.6	92.9	0.97
68.1	77.1	71	68.5	69.7	69.6	84.7	1.07
Fig. S1k
Fold Proliferation
S1	S1/2	S1/I 1:1	S1/I 1:3	S1/B 1:1	S1/B 1:3	S1/2 micro.	No Stim.
11.9792	11.5	14	6.25	9.5	5	12.25	0.5
10.9375	15	14.3	10	14	6.25	11	0.7
11.25	12.7	15	9	10.5	7.25	12.5	0.5
10.4167	8.33333	8.85417	7.8125	9.89583	8.85417	14.0625	0.484375
10.8333	8.48958	9.89583	5.20833	14.0625	7.29167	10.4167	0.484375
14.5833	13.75	12.5	6.25	11.9792	11.875	13.5417	0.453125
Fig. S1l
Cytokine Positive (%)
	S1			S1/2			S1/I 1:1			S1/I 1:3			S1/B 1:1			S1/B 1:3			S1/2 micro.
IFN-γ	68.05	63.05	70.4	27.4	29.9	30.1	74.4	72.8	75.2	74.2	82.3	70.1	77.4	77	75.4	80.1	71	76.3	83.2	80	83.2
TNF-α	79.65	83.65	81.2	41.2	40.9	45.5	84.4	84.7	85.6	84.8	90.9	85.2	85.1	87.2	85	92.9	73.3	85.6	88.4	85	87.1
IL-2	8.985	9.715	7.575	1.66	1.13	1.19	2.45	2.99	2.02	2.48	3.25	2.02	2.24	2.12	1.58	7.09	9.1	5.67	29.8	44.8	34.3

## Sheet: Figure S2
Fig. S2a
Fold Enrichment
4°C	37°C - NaN3	37°C + NaN3
0	64.8387	3.66667
0	45.25	2.41667
2.04082	19.5833	0
2.5	15.9155
3.05	28.8732
Fig. S2b
Cell Recovery (%)
4°C	37°C - NaN3	37°C + NaN3
0	100	2.75
0	100	0.302083
1	70.5	0
18.3	23.8732
3.75	93.838
Fig. S2e
Fraction of Tetramer Positive cells (%)
Condition	Time	H57- MHC II+			H57+ MHC II+			H57+ MHC II-			H57- MHC II-
B6 37C	30m	38.1	38.1	32.8	60.2	58.6	63.6	1.35	2.73	3.44	0.39	0.59	0.22
	120m	53.4	50.3	51.3	41.5	44.1	40.7	3.17	4.27	5.83	1.96	1.38	2.15
OT-II 4C	30m	9.03	9.06	8.19	88.8	87.2	88.3	1.87	3.24	3.09	0.31	0.48	0.47
	120m	1.55	1.62	1.74	97.4	97	96.7	1.03	1.37	1.49	0.03	0.053	0.036
OT-II 37C - NaN3	30m	19.6	21.8	19.2	74.5	72.5	74.3	3.67	3.63	4.37	2.29	2.11	2.19
	120m	29.7	31.7	29.8	14.1	14.6	15.4	4.32	3.59	4.33	51.9	50.1	50.4
OT-II 37C +NaN3	30m	25.9	27.7	23.9	73.5	71.3	74.6	0.46	0.77	1.23	0.15	0.22	0.24
	120m	9.99	13.3	12.5	88.4	84.7	85.7	1.31	1.12	1.49	0.26	0.87	0.26
Fig. S2f
Pearson Correlation (R)
4°C	37°C - NaN3	37°C + NaN3
0.721	0.595	0.94
0.945	-0.002	0.98
0.964	0.096	0.981
0.916	0.327
Fig. S2i
Fraction of cells (%)
Condition	Temp.	Time	MHC II- Tet+			MHC II+ Tet+			MHC II+ Tet-			MHC II- Tet-
Enriched OT-II	4C	30m	0.412338	0.843736	1.79812	99.0714	100.152	99.45	0	0.281048	0.51525	0.410844	0	0.515667
		120m	0	0.326535	0	100.046	99.4252	100.41	0	0.1631	0.134327	0.453458	0	0.132222
	37C-NaN3	30m	7.63676	0.743665	3.40861	92.9085	98.7275	96.3401	0.546949	0	0.106658	0.679853	1.34151	1.27468
		120m	47.7556	45.6035	46.8935	49.7215	49.5776	49.1397	0.928519	0.7905	0.306834	2.22444	4.06362	4.27176
	37C+NaN3	30m	11.5111	9.92189	4.37514	88.64	90.8976	86	0.16905	0.31125	0.642297	0.851	0.619512	0.12
		120m	0	0.201366	0.233854	97.2536	98.0341	98.0335	0.805513	0.607024	0.582805	1.76625	1.62	1.63665
Enriched B6	4C	30m	1.65	4.24	3.6	61.4	65.2	61.4	5.68	4.56	5.89	31.9	26.1	29.2
		120m	1.96	0.84	0.12	52.3	46.1	45.9	10.5	7.24	9.22	35.3	45.8	44.8
	37C-NaN3	30m	2.1	1.8	4.14	55.4	61.4	56.5	5.8	4.7	5.01	36.7	32.1	34.4
		120m	1.51	1.2	1.22	34.9	31.3	31.3	5.63	6.18	5.3	58.1	61.5	62.2
	37C+NaN3	30m	6.02	8.83	8.98	48.3	56	52.3	5.35	4.92	1.59	40.5	30.4	37.2
		120m	1.21	1.51	1.58	52.6	53.7	46	6.5	6.4	6.34	39.9	38.5	46.3
Unenriched OT-II	4C	30m	4.59479	6.72	5.38044	80.55	77.0211	77.7978	4.20823	4.48933	4.2962	21.775	22.4122	22.7217
		120m	0.694545	0.673148	2.00176	87.7414	86.9385	81.5951	2.71424	3.61482	3.28978	14.6909	14.7426	17.8934
	37C-NaN3	30m	4.82979	3.64404	5.12	74.7064	71.3174	66.4733	3.81277	3.36149	5.604	23.0298	30.6043	31.7867
		120m	19.6	18	27.3	10.23	26.219	22.795	3.09333	4.0795	3.09375	68.6833	52.085	47.6
	37C+NaN3	30m	0.910843	2.09268	3.07267	77.4217	71.7	70.8178	4.28337	4.00061	4.51327	22.3615	26.6744	27.6792
		120m	2.07639	1.612	1.76	70.4617	54.6257	63.336	2.30556	3.55967	3.71486	29.9333	41.21	34.9514

## Sheet: Figure S3
Fig. S3b
Particle Positive (%)
ng I-Ab OVA	s1 c			s1 nc			s1b 1 c			s1b 1 nc			s12 c			s12 nc			s1b 3 c			s1b 3 nc			s1i 1 c			s1i 1 nc			dyna c			dyna nc			s1i 3 c			s1i 3 nc
80	64.7	69.3	66.2	3.42	3.64	3.08	68.9	66.4	67.7	4.34	4.18	3.23	71.55	76.35	88.8	89.2	86.75	82.5	63.3	62	62.6	1.6	1.5	1.47	56.7	62.4	54.8	3.77	3.3	2.78	0.19	0.11	0.12	0.097	0.095	0.16	47.2	51.1	46.7	1.07	1.09	1.01
30	62.1	63.6	59.5	1.52	1.37	1.46	64.8	64.1	64.2	1.75	1.91	1.31	71.4	77.55	86.45	85.5	79.3	73.9	37.3	31.4	32.2	0.85	0.89	0.62	56.5	60.9	55.8	1.37	1.43	1.35	0.1	0.11	0.13	0.036	0.15	0.13	26.2	19.7	24.6	0.49	0.51	0.52
0	0.053	0.036	0.025	0.027	0.025	0.064	0.043	0.074	0.054	0.032	0.037	0.03	0.0445	0.5825	1.295	0.026	0.457	0.955	0.043	0.074	0.054	0.032	0.037	0.03	0.053	0.036	0.025	0.027	0.025	0.064	0.043	0.074	0.054	0.032	0.037	0.03	0.053	0.036	0.025	0.027	0.025	0.064
Fig. S3c
Fold Enrichment
S1	S1/2	S1/I 1:1	S1/2 micro.
19.0124	1.48148	11.358	2.59259
35.9259	1.14815	22.0988	2.46914
21.3439	1.23457	25.8025	2.09877
Fig. S3e
MHC II (ng/10^6 CD4+ T Cells)	Fold Enrichment					Cell Recovery (%)
3	56.3333	79	61.75			2.40385	5.6701	6.41711
7.5	57	63.5	65.5			8.28026	25.5639	51.087
15	61.6667	45.25	38.9167			57.8947	13.245	50
30	64.8387	32.5833	19.5833			100	100	70.5
60	42.2581	33.5	13.3333	11.1382	18.8618	86.8988	37.0166	44	93.617	78.1955
120	36.0215	29	9.25	6.42276	8.29268	74.0741	56.0774	41.625	85.1064	80.5405
240	34.7312	19.5833	5.25	2.43902	3.25203	59.5172	48.6878	31.5	62.5954	81.8182
480	22.043	19.5	4.5	2.68293	3.82114	49.1063	53.8674	41.85	78.2051	82.7815
Fig. S3f
MHC II (ng/10^6 CD4+ T Cells)	Fold Enrichment			Cell Recovery (%)
3	79.4545	61.0909	104.546	37.8788	15.3846	14.1593
7.5	119.155	39.2727	113.636	37.3913	32.9787	12.7119
15	59.6154	46.6364	83	41.9643	50.5882	23.8636
30	51.9	43.0909	66.2857	100	100	87
60	32.7	54.9296	27.0714	70.8815	69.1489	77.8304
120	18.6	28.8732	15.0714	71.6763	64.6178	47.0982
240	8.9	18.8732	10.5714	43.5854	58.0772	39.6429
480	3.8	7.60563	5.92857	51.8626	43.617	41.5
Fig. S3g			Fig. S3h
Total Num. CD4+ T cells			Tetramer Positive (%)
S1/2	S1+S2		S1/2	S1+S2
1020000	18000		0.732502	56.3101
2590000	34000		0.15001	41.5064
516000	30000		0.261914	26.7582
	32300			30.9474

## Sheet: Figure S4
Fig. S4c
Cytokine Positive (%)
	D0				D3				D5				D7
IFN-γ	3.91	0.6	0.78	0.2	12.8	10.73	7.78		55.6	49.28	77.16	53.93	33.7	39.76	37.9	37.24
TNF-α	3.013	24.08	18.92	17.11	51.39	70.99	50.91		55.2	82.07	85.85	78.27	71.43	70.28	65.3	60.29
IL-2	8.26	0.47	0.286	2.12	30.44	20.94	31.6		3.531	1.01	6.141	0.14	3.83	4.38	2.21	2.62
GzmB	0.00699	0.046	0.0089	0.00495	9.06	10.5	13.6		55	50.5	55.8	53.8	60.5	75.5	75.3	83.6
Fig. S4e
Granzyme B Positive (%)
IL-2 IL-12 IFN-𝛾	+ + +	+ + -	+ - +	+ - -	- + +	- - +	- + -	- - -
	64.9	56.9	54.6	45.5	2.94	1.33	3.59	9.79
	62.1	79.7	41.2	71.2	4.03	1.25	4.99	7.6
	68.2	58.6	68.2	91	6.24	2.75	5.33	0.15
Fig. S4f
Granzyme B Positive (%)
S1	S1/2	S1/I 1:1	S1/I 1:3	S1/B 1:1	S1/B 1:3	S1/2 micro.	No Stim.
82.5	50.4	73.3	69.6	64.7	59.7	34.9	13.7
76.5	50.8	73.3	69.8	67.6	69	43.5	20.7
74.9	48.4	65.2	71.5	67.9	65.7	31.2	20.5
76	54.1	79.9	80.7	83.2	77.1	37.8	11.4
81.8	56.3	80.8	82.5	83.1	78.9	27.3	6.86
83	56.4	78.7	77.2	82.5	78.8	33.7	9.27
Fig. S4j			Fig. S4l
Tbet Positive (%)			Cytokine Positive (%)
Naive OT-II	Th1 OT-II			Naive OT-II		Th1 OT-II
11.37	76.1		IFN-γ	1.49	0.83	51.18	37.95
12.9	57.58		TNF-α	0.1	0.35	70.71	51.13

[truncated: 3 more sheets: Figure S5, Figure S6, Figure S7]
